# Supplementary material for: Response Surface Methodology Optimization of Electron-Beam-Irradiated Carboxymethyl Cellulose/Citric Acid-Based Hydrogels
Source: Gels. 2025 Nov 19;11(11):928. doi: 10.3390/gels11110928 (PMC12652089; doi:10.3390/gels11110928)
Supplement: Supplementary file 1 [file gels-11-00928-s001.zip]

Archive with 1 entries (1 files):
- gels-3976222-supplementary.pdf
